# Supplementary material for: Shape- and Size-Controlled Palladium Nanocrystals and Their Electrocatalytic Properties in the Oxidation of Ethanol
Source: Materials (Basel). 2021 May 31;14(11):2970. doi: 10.3390/ma14112970 (PMC8197974; doi:10.3390/ma14112970)
Supplement: Supplementary file 1 [file materials-14-02970-s001.zip]

Archive with 1 entries (1 files):
- materials-1195352-supplementary.pdf
